# Supplementary material for: Effect of RNA Demethylase FTO Overexpression on Biomass and Bioactive Substances in Diatom Phaeodactylum tricornutum
Source: Biology (Basel). 2025 Apr 13;14(4):414. doi: 10.3390/biology14040414 (PMC12024952; doi:10.3390/biology14040414)
Supplement: Supplementary file 1 [file biology-14-00414-s001.zip]

Archive with 1 entries (1 files):
- biology-3529651-supplementary.pdf
